# Supplementary material for: Calcification and growth rate recovery of the reef-building Pocillopora species in the northeast tropical Pacific following an ENSO disturbance
Source: PeerJ. 2017 Apr 11;5:e3191. doi: 10.7717/peerj.3191 (PMC5390766; doi:10.7717/peerj.3191)
Supplement: Data S1 — Dataset of growth parameters along the studied years with the description per specie. [file peerj-05-3191-s003.xlsx]

## Sheet: Annual Growth
	Period	Anual Extension	Skeletal Density	Calcification rate	Species
	2010-2011	1.7967	2.6993	6.2927	verrucosa
	2010-2011	1.6777	2.6993	5.0526	verrucosa
	2010-2011	1.634	2.6993	4.8113	verrucosa
	2010-2011	1.9431	2.5255	6.4117	damicornis
	2010-2011	1.8265	2.5255	5.173	damicornis
	2010-2011	1.5524	2.5255	4.6412	damicornis
	2010-2011	1.304	2.3117	3.8759	capitata
	2010-2011	1.6437	2.3117	4.5459	capitata
	2010-2011	1.5223	2.3117	4.3941	capitata
	2012-2013	1.6189	2.515	4.0714	verrucosa
	2012-2013	1.7705	4.3143	7.6384	verrucosa
	2012-2013	1.7303	4.6977	8.1285	verrucosa
	2012-2013	1.8131	3.6547	6.6263	verrucosa
	2012-2013	1.6806	3.6677	6.1638	verrucosa
	2012-2013	1.7979	3.7857	6.8064	verrucosa
	2012-2013	1.6905	3.67	6.2041	verrucosa
	2012-2013	1.9395	3.0933	5.9997	verrucosa
	2012-2013	1.7105	2.9607	5.0642	verrucosa
	2012-2013	1.6752	3.4737	5.8192	verrucosa
	2012-2013	1.3851	4.2283	5.8565	verrucosa
	2012-2013	1.12	4.2687	4.7809	verrucosa
	2012-2013	1.8068	3.5687	6.448	damicornis
	2012-2013	1.5534	3.67	5.5436	damicornis
	2012-2013	1.6801	3.5687	5.9958	damicornis
	2012-2013	1.561	3.6845	5.7515	capitata
	2012-2013	1.3242	3.46	4.8789	capitata
	2012-2013	1.4426	3.6845	5.3152	capitata

## Sheet: Mean monthly Temperatures
	Month	Mean Temperature	SD
	Jan 2011	20.6981	0.7537
	Feb 2011	19.3406	0.9713
	Mar 2011	20.8876	1.1368
	Apr 2011	21.0329	1.202
	May 2011	26.061	1.4321
	Jun 2011	28.9132	0.6369
	Jul 2011	29.8907	0.6609
	Aug 2011	30.7934	0.3314
	Sep 2011	30.8779	0.4308
	Oct 2011	30.2682	0.5839
	Nov 2011	26.9505	1.6908
	Dic 2011	22.368	1.4137
	Jan 2012	24.5592	0.4212
	Feb 2012	22.7163	0.8121
	Mar 2012	21.9655	0.9621
	Apr 2012	20.612	1.0741
	May 2012	24.6462	1.4707
	Jun 2012	27.489	0.6387
	Jul 2012	30.3495	0.3627
	Aug 2012	30.2906	0.4
	Sep 2012	30.6156	0.3131
	Oct 2012	30.2279	0.2898
	Nov 2012	29.0405	0.5535
	Dic 2012	26.7107	0.9915

## Sheet: Monthy growth
	Month period	Mean (Pocillopora spp.)	SD	Temperature	SD	ENSO Phase
	December-January 2010-2011	0.396	0.026	21.8391	0.57705	La Niña
	February-March 2011	0.129367	0.0203333	20.1141	1.05405	La Niña
	April-May 2011	0.321333	0.021	23.547	1.31705	La Niña
	June-July 2011	0.576333	0.075	29.4019	0.6489	La Niña
	August-September 2011	0.568667	0.077	30.8357	0.3811	La Niña
	October-November 2011	0.523937	0.049	28.6093	1.13735	La Niña
	March-April 2012	0.8545	0.1753	21.2888	1.0181	Neutral
	May-June 2012	0.9217	0.0547	26.0676	1.0547	Neutral
	July-August 2012	1.11	0.1376	30.3201	0.38135	Neutral
	September-October 2012	0.7054	0.0601	30.4218	0.30145	Neutral
	November-December 2012	1.2704	0.1385	27.8756	0.7725	Neutral
	January-February 2012-2013	0.7954	0.1143	24.7917	0.896116	Neutral

## Sheet: Extension model Anomaly Temp
	Extension rate	Anomaly Temperature	Locality
	3.08	-0.2055	PANAMÁ
	3.86	-0.1583	PANAMÁ
	2.24	-1.0583	GALAPAGOS
	3.46	-0.1138	COSTA RICA
	3.32	-0.0166	PANAMÁ
	4.55	-0.075	COSTA RICA
	2.82	-0.275	PANAMÁ
	2.75	-0.2916	PANAMÁ
	2.31	-1.05	MÉXICO
	3.73	-0.0666	MÉXICO
	2.94	-0.5583	MÉXICO
	3.08	1.2055	PANAMÁ
	3.86	1.1583	PANAMÁ
	2.24	2.0583	GALAPAGOS
	3.46	1.1138	COSTA RICA
	3.32	1.0166	PANAMÁ
	4.55	1.075	COSTA RICA
	2.82	1.275	PANAMÁ
	2.75	1.2916	PANAMÁ
	2.31	2.05	MÉXICO
	3.73	1.0666	MÉXICO
	2.94	1.5583	MÉXICO
